# Supplementary material for: Global Prevalence and Risk of Local Recurrence Following Cryosurgery of Giant Cell Tumour of Bone: A Meta-Analysis
Source: Cancers (Basel). 2022 Jul 8;14(14):3338. doi: 10.3390/cancers14143338 (PMC9318769; doi:10.3390/cancers14143338)
Supplement: Supplementary file 1 [file cancers-14-03338-s001.zip]

Archive with 1 entries (1 files):
- cancers-1790925-supplementary.pdf
